# Supplementary material for: Evolutionary game theory and simulations based on doctor and patient medical malpractice
Source: PLoS One. 2023 Mar 29;18(3):e0282434. doi: 10.1371/journal.pone.0282434 (PMC10057828; doi:10.1371/journal.pone.0282434)
Supplement: S1 Data — (ZIP) [file pone.0282434.s004.zip]

Archive with 31 entries (26 files):
- raw data/
- raw data/Fig 1-3.2mdl
- raw data/Fig 1-3.mdl
- __MACOSX/
- __MACOSX/raw data/
- __MACOSX/raw data/._Fig 1-3.mdl
- raw data/Fig 6 and 7.2mdl
- __MACOSX/raw data/._Fig 6 and 7.2mdl
- raw data/Fig 4-5.mdl
- __MACOSX/raw data/._Fig 4-5.mdl
- raw data/Current.vdf
- raw data/Fig 6-7.mdl
- __MACOSX/raw data/._Fig 6-7.mdl
- raw data/Current 1.vdf
- raw data/Current 2.vdf
- raw data/figers/
- raw data/figers/fig 6.tif
- __MACOSX/raw data/figers/
- __MACOSX/raw data/figers/._fig 6.tif
- raw data/figers/fig3 .tif
- __MACOSX/raw data/figers/._fig3 .tif
- raw data/figers/fig7.tif
- __MACOSX/raw data/figers/._fig7.tif
- raw data/figers/fig 2 .tif
- __MACOSX/raw data/figers/._fig 2 .tif
- raw data/figers/fig 4.tif
- __MACOSX/raw data/figers/._fig 4.tif
- raw data/figers/fig 5.tif
- __MACOSX/raw data/figers/._fig 5.tif
- raw data/figers/fig 1 .tif
- __MACOSX/raw data/figers/._fig 1 .tif
