# Supplementary material for: Evolutionary game theory and simulations based on doctor and patient medical malpractice
Source: PLoS One. 2023 Mar 29;18(3):e0282434. doi: 10.1371/journal.pone.0282434 (PMC10057828; doi:10.1371/journal.pone.0282434)
Supplement: S1 Data — (ZIP) [file pone.0282434.s004.zip › raw data/Fig 4-5.mdl]

{UTF-8}
Active medical strategy Y= INTEG (
	The rate of change in the active strategy of medical prescriptions,
		0.5)
	~	
	~		|

Benefit from medical practice illegally PE2=
	0.8
	~	元
	~		|

Benefit from the standard practice of medical prescriptions PE1=
	0.5
	~	元
	~		|

Change rate of medical cooperation strategy=
	Medical cooperation strategy Y2*The difference between the expected benefits of medical providers when they choose cooperation strategies and conflict strategies
	~	
	~		|

Compensation from the doctor to the patient D=
	0.6
	~	
	~		|

Degree of medical trouble k=
	0.4
	~	
	~		|

Expected Benefit of the Patient EC2=
	Degree of medical trouble k*Compensation from the doctor to the patient D+Compensation from the doctor to the patient D
	-Degree of medical trouble k*Medical costs for patients E-Losses of patients in medical malpractice H
	~	
	~		|

Expected benefits of medical practitioners EA1=
	2*"The patient is non-medical malpractice X"*Degree of medical trouble k*The losses caused by the patient's doctor's rioting behavior to the doctor L1\
		*2*"The patient is non-medical malpractice X"*Degree of medical trouble k*Compensation from the doctor to the patient D\
		-2*Degree of medical trouble k*The losses caused by the patient's doctor's rioting behavior to the doctor L1\
		-2*Degree of medical trouble k*Compensation from the doctor to the patient D-2*Compensation from the doctor to the patient D\
		+2*Benefit from the standard practice of medical prescriptions PE1-The cost of medical cooperation strategy O1\
		-The cost of medical conflict strategies O2
	~	
	~		|

Expected benefits when doctors choose cooperation strategies EB1=
	"The patient is non-medical malpractice X"*(2*Degree of medical trouble k*Compensation from the doctor to the patient D\
		+Degree of medical trouble k*The losses caused by the patient's doctor's rioting behavior to the doctor L1\
		+Degree of medical trouble k*The patient's doctor's harassment will bring greater losses to the illegal practice of the doctor L2\
		+The government punishes medical practitioners who practice illegally M)+Benefit from the standard practice of medical prescriptions PE1\
		+Benefit from medical practice illegally PE2-2*The cost of medical cooperation strategy O1\
		-Degree of medical trouble k*The losses caused by the patient's doctor's rioting behavior to the doctor L1\
		-Degree of medical trouble k*The patient's doctor's harassment will bring greater losses to the illegal practice of the doctor L2\
		-2*Degree of medical trouble k*Compensation from the doctor to the patient D+Compensation from the doctor to the patient D\
		-The government punishes medical practitioners who practice illegally M
	~	
	~		|

Expected benefits when medical practitioners practice illegally EA2=
	2*"The patient is non-medical malpractice X"*Degree of medical trouble k*Compensation from the doctor to the patient D\
		+2*"The patient is non-medical malpractice X"*Degree of medical trouble k*The patient's doctor's harassment will bring greater losses to the illegal practice of the doctor L2\
		+2*"The patient is non-medical malpractice X"*The government punishes medical practitioners who practice illegally M\
		-2*Degree of medical trouble k*Compensation from the doctor to the patient D-2*Degree of medical trouble k\
		*The patient's doctor's harassment will bring greater losses to the illegal practice of the doctor L2\
		-2*The government punishes medical practitioners who practice illegally M+2*Benefit from medical practice illegally PE2\
		-2*Compensation from the doctor to the patient D-The cost of medical cooperation strategy O1\
		-The cost of medical conflict strategies O2
	~	
	~		|

Expected benefits when physicians choose conflict strategies EB2=
	"The patient is non-medical malpractice X"*(2*Degree of medical trouble k*Compensation from the doctor to the patient D\
		+Compensation from the doctor to the patient D-2*Compensation from the doctor to the patient D\
		+Degree of medical trouble k*The losses caused by the patient's doctor's rioting behavior to the doctor L1\
		+Degree of medical trouble k*The patient's doctor's harassment will bring greater losses to the illegal practice of the doctor L2\
		+The government punishes medical practitioners who practice illegally M)+Benefit from the standard practice of medical prescriptions PE1\
		+Benefit from medical practice illegally PE2-2*The cost of medical conflict strategies O2\
		-Degree of medical trouble k*The losses caused by the patient's doctor's rioting behavior to the doctor L1
	-Degree of medical trouble k*The patient's doctor's harassment will bring greater losses to the illegal practice of the doctor L2\
		-2*Degree of medical trouble k*Compensation from the doctor to the patient D-Compensation from the doctor to the patient D\
		-The government punishes medical practitioners who practice illegally M
	~	
	~		|

Expected benefits when the patient does not seek medical treatment EC1=
	Compensation from the doctor to the patient D-Losses of patients in medical malpractice H
	~	
	~		|

Expected payoffs when medical practitioners are passive ED2=
	The weight of medical prescriptions to standardize practice S1-The weight of medical prescriptions to standardize practice S1\
		*Expected benefits when medical practitioners practice illegally EA2+The weight of medical cooperation strategy S2\
		-The weight of medical cooperation strategy S2*Expected benefits when physicians choose conflict strategies EB2
	~	
	~		|

Expected return difference between active and passive strategies=
	Active medical strategy Y*Expected Returns of Physician's Active Strategies ED1-Active medical strategy Y\
		*Expected payoffs when medical practitioners are passive ED2-Active medical strategy Y\
		*Active medical strategy Y*Expected Returns of Physician's Active Strategies ED1+Active medical strategy Y\
		*Active medical strategy Y*Expected payoffs when medical practitioners are passive ED2
	~	
	~		|

Expected Returns of Physician's Active Strategies ED1=
	The weight of medical prescriptions to standardize practice S1*Expected benefits of medical practitioners EA1\
		+The weight of medical cooperation strategy S2*Expected benefits when doctors choose cooperation strategies EB1
	~	
	~		|

Losses of patients in medical malpractice H=
	0.6
	~	
	~		|

Medical cooperation strategy Y2= INTEG (
	Change rate of medical cooperation strategy,
		0.5)
	~	
	~		|

Medical costs for patients E=
	0.3
	~	
	~		|

Standard medical practice Y1= INTEG (
	The rate of change in the practice of medical prescriptions,
		0.5)
	~	
	~		|

The cost of medical conflict strategies O2=
	0.4
	~	
	~		|

The cost of medical cooperation strategy O1=
	0.2
	~	
	~		|

The difference between the expected benefits of medical practitioners in standard practice and illegal practice\
		=
	
	Standard medical practice Y1*Expected benefits of medical practitioners EA1-Standard medical practice Y1\
		*Expected benefits when medical practitioners practice illegally EA2-Standard medical practice Y1\
		*Standard medical practice Y1*Expected benefits of medical practitioners EA1+Standard medical practice Y1\
		*Standard medical practice Y1*Expected benefits when medical practitioners practice illegally EA2
	~	
	~		|

The difference between the expected benefits of medical providers when they choose cooperation strategies and conflict strategies\
		=
	
	Medical cooperation strategy Y2*Expected benefits when doctors choose cooperation strategies EB1\
		-Medical cooperation strategy Y2*Expected benefits when physicians choose conflict strategies EB2\
		-Medical cooperation strategy Y2*Medical cooperation strategy Y2*Expected benefits when doctors choose cooperation strategies EB1\
		+Medical cooperation strategy Y2*Medical cooperation strategy Y2*Expected benefits when physicians choose conflict strategies EB2
	~	
	~		|

"The expected benefit difference between the patient's non-medical malpractice and the doctor's trouble"\
		=
	Standard medical practice Y1*Expected benefits when the patient does not seek medical treatment EC1\
		-Standard medical practice Y1*Expected Benefit of the Patient EC2-Standard medical practice Y1\
		*Standard medical practice Y1*Expected benefits when the patient does not seek medical treatment EC1\
		+Standard medical practice Y1*Standard medical practice Y1*Expected Benefit of the Patient EC2
	~	
	~		|

The government punishes medical practitioners who practice illegally M=
	0.9
	~	
	~		|

The losses caused by the patient's doctor's rioting behavior to the doctor L1=
	0.1
	~	
	~		|

"The patient is non-medical malpractice X"= INTEG (
	The rate of change,
		0.5)
	~	
	~		|

The patient's doctor's harassment will bring greater losses to the illegal practice of the doctor L2\
		=
	0.3
	~	
	~		|

The rate of change=
	"The patient is non-medical malpractice X"*"The expected benefit difference between the patient's non-medical malpractice and the doctor's trouble"
	~	
	~		|

The rate of change in the active strategy of medical prescriptions=
	Active medical strategy Y*Expected return difference between active and passive strategies
	~	
	~		|

The rate of change in the practice of medical prescriptions=
	Standard medical practice Y1*The difference between the expected benefits of medical practitioners in standard practice and illegal practice
	~	
	~		|

The weight of medical cooperation strategy S2=
	0.6
	~	
	~		|

The weight of medical prescriptions to standardize practice S1=
	0.3
	~	
	~		|

********************************************************
	.Control
********************************************************~
		Simulation Control Parameters
	|

FINAL TIME  = 60
	~	Year
	~	The final time for the simulation.
	|

INITIAL TIME  = 0
	~	Year
	~	The initial time for the simulation.
	|

SAVEPER  = 
        TIME STEP
	~	Year [0,?]
	~	The frequency with which output is stored.
	|

TIME STEP  = 0.0625
	~	Year [0,?]
	~	The time step for the simulation.
	|

\\\---/// Sketch information - do not modify anything except names
V300  Do not put anything below this section - it will be ignored
*View 1
$192-192-192,0,Times New Roman|12||0-0-0|0-0-0|0-0-255|-1--1--1|-1--1--1|72,72,100,0
10,1,Standard medical practice Y1,381,201,48,19,3,131,0,0,0,0,0,0
12,2,48,559,197,10,8,0,3,0,0,-1,0,0,0
1,3,68,1,4,0,0,22,0,0,0,-1--1--1,,1|(463,198)|
1,4,68,2,100,0,0,22,0,0,0,-1--1--1,,1|(529,198)|
10,5,Medical cooperation strategy Y2,676,207,49,17,3,131,0,0,0,0,0,0
12,6,48,834,206,10,8,0,3,0,0,-1,0,0,0
1,7,64,5,4,0,0,22,0,0,0,-1--1--1,,1|(750,204)|
1,8,64,6,100,0,0,22,0,0,0,-1--1--1,,1|(805,204)|
10,9,Benefit from medical practice illegally PE2,630,293,73,12,8,131,0,0,0,0,0,0
10,10,The cost of medical cooperation strategy O1,632,332,61,14,8,131,0,0,0,0,0,0
10,11,The cost of medical conflict strategies O2,633,369,55,14,8,131,0,0,0,0,0,0
10,12,Losses of patients in medical malpractice H,635,405,58,14,8,131,0,0,0,0,0,0
10,13,Compensation from the doctor to the patient D,637,442,60,14,8,3,0,0,0,0,0,0
10,14,The government punishes medical practitioners who practice illegally M,644,476,83,15,8,131,0,0,0,0,0,0
10,15,Medical costs for patients E,637,511,45,14,8,3,0,0,0,0,0,0
10,16,The losses caused by the patient's doctor's rioting behavior to the doctor L1,640,554,65,21,8,131,0,0,0,0,0,0
10,17,The patient's doctor's harassment will bring greater losses to the illegal practice of the doctor L2,650,604,84,21,8,131,0,0,0,0,0,0
10,18,Expected benefits of medical practitioners EA1,306,331,54,21,8,131,0,0,0,0,0,0
10,19,The difference between the expected benefits of medical practitioners in standard practice and illegal practice,287,409,93,21,8,131,0,0,0,0,0,0
10,20,Expected benefits when medical practitioners practice illegally EA2,287,475,61,21,8,131,0,0,0,0,0,0
10,21,"The patient is non-medical malpractice X",661,702,69,15,3,131,0,0,0,0,0,0
10,22,Expected benefits when the patient does not seek medical treatment EC1,331,542,75,21,8,131,0,0,0,0,0,0
10,23,"The expected benefit difference between the patient's non-medical malpractice and the doctor's trouble",367,614,91,21,8,131,0,0,0,0,0,0
10,24,Expected Benefit of the Patient EC2,383,676,52,14,8,131,0,0,0,0,0,0
10,25,Expected benefits when doctors choose cooperation strategies EB1,1005,323,70,21,8,131,0,0,0,0,0,0
10,26,The difference between the expected benefits of medical providers when they choose cooperation strategies and conflict strategies,1025,401,102,28,8,131,0,0,0,0,0,0
10,27,Expected benefits when physicians choose conflict strategies EB2,1038,485,67,21,8,131,0,0,0,0,0,0
1,28,13,18,0,0,0,0,0,64,0,-1--1--1,,1|(484,390)|
1,29,10,18,0,0,0,0,0,64,0,-1--1--1,,1|(472,331)|
1,30,11,18,0,0,0,0,0,64,0,-1--1--1,,1|(475,350)|
10,31,Benefit from the standard practice of medical prescriptions PE1,630,261,91,19,8,131,0,0,0,0,0,0
1,32,31,18,0,0,0,0,0,64,0,-1--1--1,,1|(458,298)|
1,33,17,20,0,0,0,0,0,64,0,-1--1--1,,1|(475,541)|
1,34,13,20,0,0,0,0,0,64,0,-1--1--1,,1|(469,457)|
1,35,14,20,0,0,0,0,0,64,0,-1--1--1,,1|(461,475)|
1,36,9,20,0,0,0,0,0,64,0,-1--1--1,,1|(473,376)|
1,37,10,20,0,0,0,0,0,64,0,-1--1--1,,1|(474,397)|
1,38,11,20,0,0,0,0,0,64,0,-1--1--1,,1|(474,417)|
1,39,13,25,0,0,0,0,0,64,0,-1--1--1,,1|(803,388)|
1,40,14,25,0,0,0,0,0,64,0,-1--1--1,,1|(810,405)|
1,41,31,25,0,0,0,0,0,64,0,-1--1--1,,1|(821,292)|
1,42,9,25,0,0,0,0,0,64,0,-1--1--1,,1|(812,306)|
1,43,10,25,0,0,0,0,0,64,0,-1--1--1,,1|(807,327)|
1,44,13,27,0,0,0,0,0,64,0,-1--1--1,,1|(827,461)|
1,45,14,27,0,0,0,0,0,64,0,-1--1--1,,1|(842,479)|
1,46,31,27,0,0,0,0,0,64,0,-1--1--1,,1|(825,368)|
1,47,9,27,0,0,0,0,0,64,0,-1--1--1,,1|(817,381)|
1,48,11,27,0,0,0,0,0,64,0,-1--1--1,,1|(819,422)|
1,49,21,18,1,0,0,0,0,64,0,-1--1--1,,1|(284,598)|
1,50,21,20,1,0,0,0,0,64,0,-1--1--1,,1|(421,627)|
1,51,21,27,1,0,0,0,0,64,0,-1--1--1,,1|(885,624)|
1,52,21,25,1,0,0,0,0,64,0,-1--1--1,,1|(920,550)|
1,53,13,22,1,0,0,0,0,64,0,-1--1--1,,1|(479,461)|
1,54,12,22,0,0,0,0,0,64,0,-1--1--1,,1|(496,467)|
1,55,15,24,0,0,0,0,0,64,0,-1--1--1,,1|(515,589)|
1,56,12,24,0,0,0,0,0,64,0,-1--1--1,,1|(513,535)|
1,57,1,23,1,0,0,0,0,64,0,-1--1--1,,1|(195,458)|
10,58,Degree of medical trouble k,658,647,48,14,8,3,0,0,0,0,0,0
1,59,58,18,0,0,0,0,0,64,0,-1--1--1,,1|(491,497)|
1,60,58,20,0,0,0,0,0,64,0,-1--1--1,,1|(486,567)|
1,61,58,25,0,0,0,0,0,64,0,-1--1--1,,1|(821,493)|
1,62,58,27,0,0,0,0,0,64,0,-1--1--1,,1|(832,572)|
1,63,58,24,0,0,0,0,0,64,0,-1--1--1,,1|(529,660)|
11,64,284,781,204,6,8,34,3,0,0,1,0,0,0
10,65,Change rate of medical cooperation strategy,781,226,60,14,40,3,0,0,-1,0,0,0
1,66,5,64,1,0,0,0,0,64,0,-1--1--1,,1|(726,179)|
1,67,26,65,0,0,0,0,0,64,0,-1--1--1,,1|(898,310)|
11,68,220,503,198,6,8,34,3,0,0,1,0,0,0
10,69,The rate of change in the practice of medical prescriptions,503,227,64,21,40,3,0,0,-1,0,0,0
1,70,1,69,1,0,0,0,0,64,0,-1--1--1,,1|(461,182)|
1,71,19,69,0,0,0,0,0,64,0,-1--1--1,,1|(389,322)|
1,72,13,24,0,0,0,0,0,64,0,-1--1--1,,1|(515,554)|
1,73,16,18,0,0,0,0,0,64,0,-1--1--1,,1|(478,446)|
1,74,16,25,0,0,0,0,0,64,0,-1--1--1,,1|(816,442)|
1,75,17,25,0,0,0,0,0,64,0,-1--1--1,,1|(821,467)|
1,76,16,27,0,0,0,0,0,64,0,-1--1--1,,1|(831,520)|
1,77,17,27,0,0,0,0,0,64,0,-1--1--1,,1|(837,546)|
1,78,18,19,0,0,0,0,0,64,0,-1--1--1,,1|(298,363)|
1,79,20,19,0,0,0,0,0,64,0,-1--1--1,,1|(287,449)|
1,80,22,23,1,0,0,0,0,64,0,-1--1--1,,1|(341,546)|
1,81,24,23,1,0,0,0,0,64,0,-1--1--1,,1|(371,660)|
1,82,25,26,1,0,0,0,0,64,0,-1--1--1,,1|(1021,348)|
1,83,27,26,1,0,0,0,0,64,0,-1--1--1,,1|(1045,448)|
1,84,1,19,1,0,0,0,0,64,0,-1--1--1,,1|(332,286)|
1,85,5,26,0,0,0,0,0,64,0,-1--1--1,,1|(833,295)|
10,86,Active medical strategy Y,586,51,71,17,3,131,0,0,0,0,0,0
10,87,The weight of medical prescriptions to standardize practice S1,594,91,70,21,8,131,0,0,0,0,0,0
12,88,48,795,51,10,8,0,3,0,0,-1,0,0,0
1,89,91,86,4,0,0,22,0,0,0,-1--1--1,,1|(693,45)|
1,90,91,88,100,0,0,22,0,0,0,-1--1--1,,1|(763,45)|
11,91,48,736,45,6,8,34,3,0,0,1,0,0,0
10,92,The rate of change in the active strategy of medical prescriptions,736,74,66,21,40,3,0,0,-1,0,0,0
10,93,The weight of medical cooperation strategy S2,593,137,61,14,8,131,0,0,0,0,0,0
1,94,86,91,1,0,0,0,0,64,0,-1--1--1,,1|(678,73)|
10,95,Expected Returns of Physician's Active Strategies ED1,903,77,53,21,8,131,0,0,0,0,0,0
10,96,Expected payoffs when medical practitioners are passive ED2,933,185,64,21,8,131,0,0,0,0,0,0
1,97,18,95,1,0,0,0,0,64,0,-1--1--1,,1|(580,176)|
1,98,25,95,1,0,0,0,0,64,0,-1--1--1,,1|(1039,174)|
1,99,20,96,1,0,0,0,0,64,0,-1--1--1,,1|(587,289)|
1,100,27,96,1,0,0,0,0,64,0,-1--1--1,,1|(1012,330)|
1,101,87,95,0,0,0,0,0,64,0,-1--1--1,,1|(750,83)|
1,102,93,95,0,0,0,0,0,64,0,-1--1--1,,1|(745,107)|
1,103,93,96,0,0,0,0,0,64,0,-1--1--1,,1|(754,159)|
1,104,87,96,0,0,0,0,0,64,0,-1--1--1,,1|(759,136)|
10,105,Expected return difference between active and passive strategies,861,131,69,21,8,131,0,0,0,0,0,0
1,106,95,105,0,0,0,0,0,64,0,-1--1--1,,1|(886,98)|
1,107,96,105,0,0,0,0,0,64,0,-1--1--1,,1|(902,162)|
1,108,86,105,0,0,0,0,0,64,0,-1--1--1,,1|(711,87)|
1,109,105,92,0,0,0,0,0,64,0,-1--1--1,,1|(804,105)|
12,110,48,852,705,10,8,0,3,0,0,-1,0,0,0
1,111,113,21,4,0,0,22,0,0,0,-1--1--1,,1|(759,704)|
1,112,113,110,100,0,0,22,0,0,0,-1--1--1,,1|(821,704)|
11,113,48,795,704,6,8,34,3,0,0,1,0,0,0
10,114,The rate of change,795,720,47,8,40,3,0,0,-1,0,0,0
1,115,23,114,1,0,0,0,0,64,0,-1--1--1,,1|(604,697)|
1,116,21,114,1,0,0,0,0,64,0,-1--1--1,,1|(749,744)|
///---\\\
:L<%^E!@
1:Current 2.vdf
1:Current 1.vdf
1:Current.vdf
9:Current 2
22:$,Dollar,Dollars,$s
22:Hour,Hours
22:Month,Months
22:Person,People,Persons
22:Unit,Units
22:Week,Weeks
22:Year,Years
22:Day,Days
23:0
15:0,0,0,0,0,0
19:100,0
27:2,
34:0,
4:Time
5:"The patient is non-medical malpractice X"
35:Date
36:YYYY-MM-DD
37:2000
38:1
39:1
40:0
41:0
42:1
24:0
25:60
26:60
